# Supplementary material for: Reconfiguring confined magnetic colloids with tunable fluid transport behavior
Source: Natl Sci Rev. 2020 Dec 26;8(5):nwaa301. doi: 10.1093/nsr/nwaa301 (PMC8352900; doi:10.1093/nsr/nwaa301)
Supplement: nwaa301_Supplemental_Files [file nwaa301_supplemental_files.zip]

Archive with 5 entries (5 files):
- Movie_1.mp4
- Movie_2.mp4
- Movie_3.mp4
- Movie_4.mp4
- Supplementary data.docx
